# Supplementary material for: Fish Oil Increases Diet-Induced Thermogenesis in Mice
Source: Mar Drugs. 2021 May 17;19(5):278. doi: 10.3390/md19050278 (PMC8156710; doi:10.3390/md19050278)
Supplement: Supplementary file 1 [file marinedrugs-19-00278-s001.zip]

Archive with 1 entries (1 files):
- marinedrugs-1178739-supplementary.pdf
